# Supplementary material for: Hydrogen Peroxide Modulates the Timely Activation of Jun and Erk in Schwann Cells at the Injury Site and Is Required for Motor Axon Regeneration
Source: Cells. 2025 May 3;14(9):671. doi: 10.3390/cells14090671 (PMC12072069; doi:10.3390/cells14090671)
Supplement: Supplementary file 1 [file cells-14-00671-s001.zip]

Archive with 1 entries (1 files):
- cells-3580290-supplementary.pdf
